# Supplementary material for: Comparative Analysis of Gut Microbiota between Captive and Wild Long-Tailed Gorals for Ex Situ Conservation
Source: Microorganisms. 2024 Jul 12;12(7):1419. doi: 10.3390/microorganisms12071419 (PMC11278867; doi:10.3390/microorganisms12071419)
Supplement: Supplementary file 1 [file microorganisms-12-01419-s001.zip]

Archive with 1 entries (1 files):
- microorganisms-3110079-supplementary.xlsx
